# Supplementary material for: The RRM-mediated RNA binding activity in T. brucei RAP1 is essential for VSG monoallelic expression
Source: Nat Commun. 2023 Mar 22;14:1576. doi: 10.1038/s41467-023-37307-0 (PMC10033678; doi:10.1038/s41467-023-37307-0)
Supplement: Supplementary file 4 — Source Data [file 41467_2023_37307_MOESM4_ESM.xlsx]

## Sheet: Fig. 1a, b
Fig. 1a	RNA CLIP in TbRAP1F2H+/- cells				Fig. 1b	RNA CLIP in PVS3-2/OD1-1 cells
Date of RNA CLIP	% of VSG2 in 12CA5 CLIP product	% of VSG2 in IgG CLIP product	Enrichment of VSG2 in TbRAP1 complex over IgG control		Date of RNA CLIP	% of VSG9 in TbRAP1 CLIP product	% of VSG9 in IgG CLIP product	Enrichment of VSG3 in TbRAP1 complex over IgG control
2019-02-09	8.78025e-06	9.42976e-05	10.7397		2020-10-31	1.79308e-05	3.96635e-05	2.21202
2019-02-24	7.59237e-06	8.799e-05	11.5893		2020-10-31	1.63824e-05	2.44285e-05	1.49114
2019-05-17	5.5358e-07	1.20007e-05	21.6784		2021-01-30	1.50964e-05	3.5317e-05	2.33944
2019-05-25	1.69347e-06	1.92844e-05	11.3875
2019-06-01	2.08062e-06	6.38775e-05	30.7011				average	2.0142
2019-06-13	5.55067e-06	7.11966e-05	12.8267				ATDEV	0.457442
2019-06-22	2.89816e-06	5.64431e-05	19.4755
2019-06-29	4.65179e-06	5.73261e-05	12.3234
2019-07-19	4.84595e-06	7.04809e-05	14.5443
2019-08-09	1.08955e-05	0.000211018	19.3674
2019-08-10	1.20278e-05	0.000126622	10.5275
2021-09-17	4.82948e-06	0.000164152	33.9895
2021-09-26	4.52872e-06	0.000128352	28.3418
2021-10-02	5.13973e-06	0.000167977	32.6821
2021-05-24	2.69479e-05	0.000261928	9.7198
2021-07-06	5.30649e-06	4.93918e-05	9.30782
2021-10-30	7.52614e-06	0.000148909	19.7856
		Average	18.1757
		STDEV	8.54459

## Sheet: Fig. 2b
639-761-0.1mM		N1	H1	VSG-34NT		N2	H2				(H1-H2)^2	0.154^2* (N1-N2)^2	{(H1-H2)^2 + 0.154^2X (N1-N2)^2}0.5			Residue	CSD
	G637N-H	111.212	8.632		G637N-H	111.186	8.634				4e-06	1.6032e-05	0.00447571			G637	0.00447571
	S638N-H	116.331	8.136		S638N-H	116.338	8.135				1e-06	1.16208e-06	0.0014704			S638	0.0014704
	E639N-H	123.353	8.526		E639N-H	123.349	8.521				2.5e-05	3.79456e-07	0.0050378			E639	0.0050378
	A640N-H	125.432	8.237		A640N-H	125.442	8.234				9e-06	2.3716e-06	0.00337218			A640	0.00337218
	T641N-H	113.933	7.997		T641N-H	113.971	8				9e-06	3.42459e-05	0.00657616			T641	0.00657616
	E643N-H	122.779	8.334		E643N-H	122.826	8.328				3.6e-05	5.23886e-05	0.00940152			E642
	I644N-H	122.789	8.043		I644N-H	122.887	8.054				0.000121	0.000227768	0.0186753			E643	0.00940152
	A645N-H	128.503	8.248		A645N-H	128.655	8.267				0.000361	0.000547934	0.0301485			I644	0.0186753
	A646N-H	123.464	8.04		A646N-H	123.613	8.074				0.001156	0.000526519	0.0410185			A645	0.0301485
	L647N-H	120.533	7.968		L647N-H	120.754	7.997				0.000841	0.00115831	0.0447137			A646	0.0410185
	D648N-H	120.47	8.136		D648N-H	120.891	8.15				0.000196	0.00420345	0.0663283			L647	0.0447137
	Q649N-H	121.537	7.812		Q649N-H	121.704	7.857				0.002025	0.000661416	0.0518306			D648	0.0663283
	F651N-H	115.042	6.905		F651N-H	114.903	6.873				0.001024	0.000458217	0.0384996			Q649	0.0518306
	E652N-H	116.069	8.979		E652N-H	116.186	9.036				0.003249	0.000324648	0.05978			P650
	K653N-H	119.635	7.739		K653N-H	119.796	7.724				0.000225	0.000614742	0.0289783			F651	0.0384996
	C654N-H	115.748	9.047		C654N-H	116.107	9.066				0.000361	0.00305654	0.0584597			E652	0.05978
	F655N-H	125.175	9.868		F655N-H	124.883	9.782				0.007396	0.00202212	0.097047			K653	0.0289783
	I656N-H	128.738	8.249		I656N-H	128.655	8.267				0.000324	0.00016338	0.0220767			C654	0.0584597
	T658N-H	108.756	7.864		T658N-H	108.907	7.89				0.000676	0.000540749	0.0348819			F655	0.097047
	E659N-H	125.426	8.085		E659N-H	125.659	8.076				8.1e-05	0.00128752	0.0369935			I656	0.0220767
	A660N-H	121.266	8.973		A660N-H	121.213	8.974				1e-06	6.66182e-05	0.00822303			P657
	L661N-H	114.466	7.87		L661N-H	114.419	7.867				9e-06	5.23886e-05	0.00783509			T658	0.0348819
	G662N-H	107.528	7.828		G662N-H	107.54	7.818				0.0001	3.4151e-06	0.0101693			E659	0.0369935
	D664N-H	121.687	7.996		D664N-H	121.71	7.991				2.5e-05	1.25458e-05	0.00612746			A660	0.00822303
	R665N-H	118.342	7.719		R665N-H	118.367	7.706				0.000169	1.48225e-05	0.0135581			L661	0.00783509
	E666N-H	120.04	7.602		E666N-H	120.108	7.584				0.000324	0.000109663	0.0208246			G662	0.0101693
	G667N-H	107.38	7.758		G667N-H	107.502	7.779				0.000441	0.000352989	0.0281778			S663
	L668N-H	120.413	6.963		L668N-H	120.652	6.924				0.001521	0.00135468	0.0536254			D664	0.00612746
	D669N-H	122.749	8.391		D669N-H	122.845	8.384				4.9e-05	0.000218567	0.0163575			R665	0.0135581
	T671N-H	113.664	8.081		T671N-H	113.779	8.088				4.9e-05	0.000313644	0.0190432			E666	0.0208246
	Q672N-H	120.383	7.206		Q672N-H	120.372	7.2				3.6e-05	2.86964e-06	0.00623455			G667	0.0281778
	R675N-H	113.778	7.08		R675N-H	113.703	7.063				0.000289	0.000133403	0.0205524			L668	0.0536254
	Q676N-H	121.466	7.938		Q676N-H	121.423	7.931				4.9e-05	4.38509e-05	0.00963592			D669	0.0163575
	L677N-H	123.203	8.972		L677N-H	123.179	8.966				3.6e-05	1.36604e-05	0.00704701			R670
	F679N-H	122.368	6.843		F679N-H	122.391	6.835				6.4e-05	1.25458e-05	0.00874904			T671	0.0190432
	R680N-H	112.188	8.253		R680N-H	112.174	8.246				4.9e-05	4.64834e-06	0.0073245			Q672	0.00623455
	N681N-H	118.438	8.051		N681N-H	118.43	8.047				1.6e-05	1.51782e-06	0.00418543			L673
	Y682N-H	119.818	8.115		Y682N-H	119.784	8.105				0.0001	2.74157e-05	0.0112879			E674
	I684N-H	122.678	7.628		I684N-H	122.677	7.622				3.6e-05	2.3716e-08	0.00600198			R675	0.0205524
	K685N-H	125.806	7.8		K685N-H	126.076	7.829				0.000841	0.0017289	0.0506941			Q676	0.00963592
	L686N-H	127.504	9.043		L686N-H	128.237	9.077				0.001156	0.0127423	0.117891			L677	0.00704701
	N687N-H	119.639	8.737		N687N-H	119.006	8.735				4e-06	0.00950274	0.0975025			P678
	V688N-H	126.157	9.006		V688N-H	125.761	9.016				0.0001	0.00371905	0.0617984			F679	0.00874904
	S689N-H	125.833	8.893		S689N-H	126.528	9.005				0.012544	0.0114554	0.154917			R680	0.0073245
	G692N-H	110.244	7.393		G692N-H	110.403	7.381				0.000144	0.000599564	0.0272684			N681	0.00418543
	I693N-H	120.745	8.313		I693N-H	120.819	8.195				0.013924	0.000129869	0.118549			Y682	0.0112879
	F694N-H	126.921	9.288		F694N-H	126.843	9.194				0.008836	0.000144288	0.0947644			P683
	C695N-H	121.189	8.94		C695N-H	120.771	8.842				0.009604	0.00414375	0.117251			I684	0.00600198
	Q696N-H	124.257	8.671		Q696N-H	124.245	8.701				0.0009	3.4151e-06	0.0300569			K685	0.0506941
	F697N-H	124.695	8.346		F697N-H	124.725	8.392				0.002116	2.13444e-05	0.0462314			L686	0.117891
	V700N-H	120.293	8.553		V700N-H	120.402	8.557				1.6e-05	0.00028177	0.017256			N687	0.0975025
	S701N-H	115.29	7.894		S701N-H	115.221	7.899				2.5e-05	0.000112912	0.0117436			V688	0.0617984
	D702N-H	121.229	7.912		D702N-H	121.267	7.919				4.9e-05	3.42459e-05	0.00912392			S689	0.154917
	A703N-H	121.172	6.731		A703N-H	121.189	6.738				4.9e-05	6.85392e-06	0.00747355			K690
	K704N-H	118.128	7.924		K704N-H	118.123	7.942				0.000324	5.929e-07	0.0180165			S691
	R705N-H	119.326	7.547		R705N-H	119.361	7.542				2.5e-05	2.90521e-05	0.00735201			G692	0.0272684
	F706N-H	121.232	7.765		F706N-H	121.277	7.757				6.4e-05	4.80249e-05	0.0105842			I693	0.118549
	Y707N-H	119.697	8.442		Y707N-H	119.706	8.446				1.6e-05	1.921e-06	0.00423332			F694	0.0947644
	E708N-H	119.101	7.847		E708N-H	119.072	7.849				4e-06	1.99452e-05	0.00489338			C695	0.117251
	E709N-H	120.8	7.801		E709N-H	120.832	7.798				9e-06	2.42852e-05	0.00576933			Q696	0.0300569
	G710N-H	108.178	7.577		G710N-H	108.189	7.568				8.1e-05	2.86964e-06	0.00915804			F697	0.0462314
	T711N-H	115.509	8.029		T711N-H	115.44	8.018				0.000121	0.000112912	0.0152942			P698
	V712N-H	113.49	8.668		V712N-H	113.549	8.661				4.9e-05	8.25554e-05	0.0114698			T699
	I714N-H	127.773	8.634		I714N-H	127.782	8.625				8.1e-05	1.921e-06	0.0091061			V700	0.017256
	L715N-H	125.115	9.22		L715N-H	125.099	9.217				9e-06	6.0713e-06	0.00388218			S701	0.0117436
	N716N-H	108.724	8.707		N716N-H	108.72	8.699				6.4e-05	3.79456e-07	0.00802368			D702	0.00912392
	R717N-H	121.287	8.03		R717N-H	121.313	8.028				4e-06	1.6032e-05	0.00447571			A703	0.00747355
	S718N-H	117.46	8.264		S718N-H	117.44	8.261				9e-06	9.4864e-06	0.00429958			K704	0.0180165
	L719N-H	129.386	9.239		L719N-H	129.361	9.224				0.000225	1.48225e-05	0.0154862			R705	0.00735201
	I721N-H	115.806	6.96		I721N-H	115.717	6.934				0.000676	0.000187854	0.0293914			F706	0.0105842
	K722N-H	126.331	9.188		K722N-H	126.306	9.17				0.000324	1.48225e-05	0.0184071			Y707	0.00423332
	V724N-H	121.941	7.367		V724N-H	121.909	7.372				2.5e-05	2.42852e-05	0.00702034			E708	0.00489338
	E726N-H	122.954	8.57		E726N-H	122.793	8.577				4.9e-05	0.000614742	0.0257632			E709	0.00576933
	K727N-H	123.842	8.451		K727N-H	123.666	8.465				0.000196	0.000734627	0.0305062			G710	0.00915804
	R728N-H	123.842	8.451		R728N-H	123.666	8.465				0.000196	0.000734627	0.0305062			T711	0.0152942
	N729N-H	121.085	8.506		N729N-H	121.008	8.501				2.5e-05	0.000140612	0.012869			V712	0.0114698
	E730N-H	122.254	8.395		E730N-H	122.142	8.403				6.4e-05	0.000297494	0.019013			E713
	T731N-H	116.532	8.201		T731N-H	116.238	8.178				0.000529	0.00204992	0.050783			I714	0.0091061
	V732N-H	123.639	8.017		V732N-H	123.377	7.988				0.000841	0.00162796	0.0496886			L715	0.00388218
	A733N-H	130.259	8.386		A733N-H	130.069	8.351				0.001225	0.000856148	0.0456196			N716	0.00802368
	A735N-H	123.582	8.345		A735N-H	123.605	8.339				3.6e-05	1.25458e-05	0.00696748			R717	0.00447571
	E736N-H	119.93	8.138		E736N-H	119.784	8.105				0.001089	0.00050553	0.0399316			S718	0.00429958
	R737N-H	122.515	8.128		R737N-H	122.496	8.111				0.000289	8.56148e-06	0.01725			L719	0.0154862
	K738N-H	122.012	8.116		K738N-H	121.923	8.074				0.001764	0.000187854	0.0441798			P720
	R739N-H	122.515	8.128		R739N-H	122.496	8.111				0.000289	8.56148e-06	0.01725			I721	0.0293914
	R741N-H	123.091	8.271		R741N-H	122.995	8.259				0.000144	0.000218567	0.0190412			K722	0.0184071
	V743N-H	121.913	8.082		V743N-H	121.902	8.07				0.000144	2.86964e-06	0.012119			P723
	S744N-H	121.483	8.334		S744N-H	121.399	8.326				6.4e-05	0.00016734	0.0152099			V724	0.00702034
	G746N-H	109.826	8.375		G746N-H	109.795	8.373				4e-06	2.27911e-05	0.00517601			F725
	G747N-H	109.349	8.139		G747N-H	109.307	8.13				8.1e-05	4.1835e-05	0.0110831			E726	0.0257632
	V748N-H	119.52	7.863		V748N-H	119.506	7.855				6.4e-05	4.64834e-06	0.00828543			K727	0.0305062
	H749N-H	125.266	8.417		H749N-H	125.298	8.405				0.000144	2.42852e-05	0.0129725			R728	0.0305062
	Q751N-H	121.553	8.668		Q751N-H	121.517	8.668				0	3.07359e-05	0.005544			N729	0.012869
	T752N-H	116.025	8.056		T752N-H	115.961	8.052				1.6e-05	9.71407e-05	0.0106368			E730	0.019013
	A753N-H	127.088	8.231		A753N-H	127.174	8.219				0.000144	0.000175404	0.0178719			T731	0.050783
	A754N-H	124.19	8.169		A754N-H	124.037	8.159				0.0001	0.000555168	0.0255962			V732	0.0496886
	V755N-H	119.678	7.979		V755N-H	119.532	7.957				0.000484	0.00050553	0.0314568			A733	0.0456196
	S756N-H	119.735	8.252		S756N-H	119.662	8.244				6.4e-05	0.000126383	0.0137979			P734
	A757N-H	126.358	8.275		A757N-H	126.36	8.273				4e-06	9.4864e-08	0.00202358			A735	0.00696748
	L758N-H	120.749	7.994		L758N-H	120.754	7.997				9e-06	5.929e-07	0.00309724			E736	0.0399316
	S759N-H	116.616	8.028		S759N-H	116.512	8.016				0.000144	0.000256512	0.0200128			R737	0.01725
	R760N-H	123.913	8.13		R760N-H	123.87	8.123				4.9e-05	4.38509e-05	0.00963592			K738	0.0441798
	R761N-H	128.24	7.89		R761N-H	128.137	7.883				4.9e-05	0.000251603	0.0173379			R739	0.01725
											0	0	0			R740
																R741	0.0190412
																S742
																V743	0.012119
																S744	0.0152099
																P745
																G746	0.00517601
																G747	0.0110831
																V748	0.00828543
																H749	0.0129725
																P750
																Q751	0.005544
																T752	0.0106368
																A753	0.0178719
																A754	0.0255962
																V755	0.0314568
																S756	0.0137979
																A757	0.00202358
																L758	0.00309724
																S759	0.0200128
																R760	0.00963592
																R761	0.0173379

## Sheet: Fig. 2e
639-733-0.1mM		N1	H1	VSG 34NT		N2	H2				(H1-H2)^2	0.154^2* (N1-N2)^2	{(H1-H2)^2 + 0.154^2X (N1-N2)^2}0.5		X-residue	Y-CSD
	G637N-H	110.646	8.648		G637N-H	110.62	8.645				9e-06	1.6032e-05	0.0050032	G637	G637	0.0050032
	S638N-H	115.737	8.142		S638N-H	115.732	8.141				1e-06	5.929e-07	0.0012621	S638	S638	0.0012621
	E639N-H	122.714	8.528		E639N-H	122.706	8.523				2.5e-05	1.51782e-06	0.00514955	E639	E639	0.00514955
	A640N-H	124.851	8.243		A640N-H	124.843	8.241				4e-06	1.51782e-06	0.002349	A640	A640	0.002349
	T641N-H	113.417	8.013		T641N-H	113.405	8.011				4e-06	3.4151e-06	0.00272307	T641	T641	0.00272307
	E642N-H	123.001	8.353		E642N-H	122.989	8.347				3.6e-05	3.4151e-06	0.00627814	E642	E642	0.00627814
	E643N-H	122.238	8.343		E643N-H	122.225	8.336				4.9e-05	4.008e-06	0.00728066	E643	E643	0.00728066
	I644N-H	122.382	8.066		I644N-H	122.369	8.063				9e-06	4.008e-06	0.00360666	I644	I644	0.00360666
	A645N-H	128.006	8.269		A645N-H	127.996	8.271				4e-06	2.3716e-06	0.0025242	A645	A645	0.0025242
	A646N-H	122.915	8.065		A646N-H	122.902	8.069				1.6e-05	4.008e-06	0.00447303	A646	A646	0.00447303
	L647N-H	120.026	7.99		L647N-H	120.002	7.99				0	1.36604e-05	0.003696	L647	L647	0.003696
	D648N-H	119.918	8.14		D648N-H	119.972	8.138				4e-06	6.91559e-05	0.00855312	D648	D648	0.00855312
	Q649N-H	121.024	7.823		Q649N-H	121.033	7.828				2.5e-05	1.921e-06	0.00518854	Q649	Q649	0.00518854
	F651N-H	114.35	6.893		F651N-H	114.303	6.881				0.000144	5.23886e-05	0.0140139	F651	P650
	E652N-H	115.417	8.976		E652N-H	115.462	8.998				0.000484	4.80249e-05	0.0230657	E652	F651	0.0140139
	K653N-H	119.006	7.713		K653N-H	119.074	7.704				8.1e-05	0.000109663	0.0138081	K653	E652	0.0230657
	C654N-H	115.13	9.042		C654N-H	115.221	9.043				1e-06	0.000196392	0.0140496	C654	K653	0.0138081
	F655N-H	124.512	9.863		F655N-H	124.487	9.843				0.0004	1.48225e-05	0.0203672	F655	C654	0.0140496
	I656N-H	128.097	8.219		I656N-H	128.099	8.202				0.000289	9.4864e-08	0.0170028	I656	F655	0.0203672
	T658N-H	108.132	7.856		T658N-H	108.15	7.859				9e-06	7.68398e-06	0.0040846	T658	I656	0.0170028
	E659N-H	124.858	8.081		E659N-H	124.89	8.078				9e-06	2.42852e-05	0.00576933	E659	P657
	A660N-H	120.646	8.984		A660N-H	120.635	8.984				0	2.86964e-06	0.001694	A660	T658	0.0040846
	L661N-H	113.756	7.859		L661N-H	113.747	7.857				4e-06	1.921e-06	0.00243331	L661	E659	0.00576933
	G662N-H	106.93	7.819		G662N-H	106.925	7.816				9e-06	5.929e-07	0.00309724	G662	A660	0.001694
	D664N-H	121.051	7.987		D664N-H	121.059	7.984				9e-06	1.51782e-06	0.00324312	D664	L661	0.00243331
	R665N-H	117.707	7.712		R665N-H	117.716	7.708				1.6e-05	1.921e-06	0.00423332	R665	G662	0.00309724
	E666N-H	119.431	7.595		E666N-H	119.445	7.59				2.5e-05	4.64834e-06	0.00544503	E666	S663
	G667N-H	106.839	7.752		G667N-H	106.871	7.756				1.6e-05	2.42852e-05	0.00634706	G667	D664	0.00324312
	L668N-H	119.972	6.929		L668N-H	119.971	6.926				9e-06	2.3716e-08	0.00300395	L668	R665	0.00423332
	D669N-H	122.118	8.41		D669N-H	122.14	8.399				0.000121	1.14785e-05	0.0115099	D669	E666	0.00544503
	T671N-H	113.061	8.063		T671N-H	113.094	8.065				4e-06	2.58267e-05	0.00546138	T671	G667	0.00634706
	Q672N-H	119.684	7.197		Q672N-H	119.664	7.198				1e-06	9.4864e-06	0.00323827	Q672	L668	0.00300395
	R675N-H	113.134	7.063		R675N-H	113.132	7.057				3.6e-05	9.4864e-08	0.0060079	R675	D669	0.0115099
	Q676N-H	120.866	7.931		Q676N-H	120.855	7.922				8.1e-05	2.86964e-06	0.00915804	Q676	R670
	L677N-H	122.475	8.984		L677N-H	122.461	8.983				1e-06	4.64834e-06	0.00237662	L677	T671	0.00546138
	F679N-H	121.717	6.818		F679N-H	121.724	6.815				9e-06	1.16208e-06	0.0031878	F679	Q672	0.00323827
	R680N-H	111.512	8.245		R680N-H	111.513	8.242				9e-06	2.3716e-08	0.00300395	R680	L673
	N681N-H	117.851	8.049		N681N-H	117.835	8.047				4e-06	6.0713e-06	0.00317353	N681	E674
	Y682N-H	119.236	8.093		Y682N-H	119.233	8.097				1.6e-05	2.13444e-07	0.00402659	Y682	R675	0.0060079
	I684N-H	122.049	7.61		I684N-H	122.042	7.612				4e-06	1.16208e-06	0.00227202	I684	Q676	0.00915804
	K685N-H	125.194	7.779		K685N-H	125.239	7.784				2.5e-05	4.80249e-05	0.00854546	K685	L677	0.00237662
	L686N-H	126.898	9.057		L686N-H	127.003	9.055				4e-06	0.000261469	0.0162932	L686	P678
	N687N-H	118.879	8.722		N687N-H	118.77	8.719				9e-06	0.00028177	0.017052	N687	F679	0.0031878
	V688N-H	125.557	9.026		V688N-H	125.475	9.032				3.6e-05	0.000159466	0.0139809	V688	R680	0.00300395
	S689N-H	125.351	8.903		S689N-H	125.452	8.916				0.000169	0.000241927	0.0202713	S689	N681	0.00317353
	S691N-H	109.349	8.086		S691N-H	109.392	8.119				0.001089	4.38509e-05	0.0336579	S691	Y682	0.00402659
	G692N-H	109.68	7.384		G692N-H	109.706	7.381				9e-06	1.6032e-05	0.0050032	G692	P683
	I693N-H	120.085	8.299		I693N-H	120.089	8.278				0.000441	3.79456e-07	0.021009	I693	I684	0.00227202
	F694N-H	126.284	9.284		F694N-H	126.275	9.266				0.000324	1.921e-06	0.0180533	F694	K685	0.00854546
	C695N-H	120.5	8.917		C695N-H	120.403	8.901				0.000256	0.000223144	0.0218894	C695	L686	0.0162932
	Q696N-H	123.576	8.661		Q696N-H	123.57	8.664				9e-06	8.53776e-07	0.00313907	Q696	N687	0.017052
	F697N-H	124.161	8.341		F697N-H	124.159	8.35				8.1e-05	9.4864e-08	0.00900527	F697	V688	0.0139809
	V700N-H	119.703	8.555		V700N-H	119.784	8.559				1.6e-05	0.000155601	0.0130996	V700	S689	0.0202713
	S701N-H	114.645	7.91		S701N-H	114.61	7.917				4.9e-05	2.90521e-05	0.00883471	S701	K690
	D702N-H	120.606	7.913		D702N-H	120.565	7.92				4.9e-05	3.98666e-05	0.00942691	D702	S691	0.0336579
	A703N-H	120.509	6.715		A703N-H	120.498	6.714				1e-06	2.86964e-06	0.00196714	A703	G692	0.0050032
	K704N-H	117.512	7.915		K704N-H	117.508	7.923				6.4e-05	3.79456e-07	0.00802368	K704	I693	0.021009
	R705N-H	118.666	7.533		R705N-H	118.691	7.534				1e-06	1.48225e-05	0.00397775	R705	F694	0.0180533
	F706N-H	120.605	7.757		F706N-H	120.612	7.752				2.5e-05	1.16208e-06	0.00511489	F706	C695	0.0218894
	Y707N-H	119.064	8.445		Y707N-H	119.065	8.446				1e-06	2.3716e-08	0.00101179	Y707	Q696	0.00313907
	E708N-H	118.478	7.844		E708N-H	118.429	7.842				4e-06	5.69421e-05	0.00780654	E708	F697	0.00900527
	E709N-H	120.211	7.794		E709N-H	120.201	7.792				4e-06	2.3716e-06	0.0025242	E709	P698
	G710N-H	107.597	7.575		G710N-H	107.588	7.57				2.5e-05	1.921e-06	0.00518854	G710	T699
	T711N-H	114.853	8.019		T711N-H	114.834	8.02				1e-06	8.56148e-06	0.00309216	T711	V700	0.0130996
	V712N-H	112.71	8.652		V712N-H	112.725	8.654				4e-06	5.3361e-06	0.0030555	V712	S701	0.00883471
	E713N-H	124.564	8.425		E713N-H	124.561	8.419				3.6e-05	2.13444e-07	0.00601776	E713	D702	0.00942691
	I714N-H	127.221	8.637		I714N-H	127.229	8.634				9e-06	1.51782e-06	0.00324312	I714	A703	0.00196714
	L715N-H	124.46	9.228		L715N-H	124.465	9.229				1e-06	5.929e-07	0.0012621	L715	K704	0.00802368
	N716N-H	108.036	8.708		N716N-H	108.042	8.702				3.6e-05	8.53776e-07	0.00607073	N716	R705	0.00397775
	R717N-H	120.696	8.019		R717N-H	120.677	8.017				4e-06	8.56148e-06	0.00354422	R717	F706	0.00511489
	S718N-H	116.826	8.275		S718N-H	116.792	8.272				9e-06	2.74157e-05	0.00603454	S718	Y707	0.00101179
	L719N-H	128.749	9.234		L719N-H	128.731	9.226				6.4e-05	7.68398e-06	0.00846664	L719	E708	0.00780654
	I721N-H	115.152	6.939		I721N-H	115.128	6.932				4.9e-05	1.36604e-05	0.00791583	I721	E709	0.0025242
	K722N-H	125.701	9.178		K722N-H	125.709	9.181				9e-06	1.51782e-06	0.00324312	K722	G710	0.00518854
	V724N-H	121.336	7.357		V724N-H	121.332	7.363				3.6e-05	3.79456e-07	0.00603154	V724	T711	0.00309216
	F725N-H	125.753	8.299		F725N-H	125.707	8.287				0.000144	5.01831e-05	0.013935	F725	V712	0.0030555
	E726N-H	122.191	8.527		E726N-H	122.139	8.542				0.000225	6.41281e-05	0.0170038	E726	E713	0.00601776
	K727N-H	123.281	8.463		K727N-H	123.256	8.466				9e-06	1.48225e-05	0.00488083	K727	I714	0.00324312
	R728N-H	123.281	8.463		R728N-H	123.256	8.466				9e-06	1.48225e-05	0.00488083	R728	L715	0.0012621
	N729N-H	120.516	8.518		N729N-H	120.507	8.515				9e-06	1.921e-06	0.00330469	N729	N716	0.00607073
	E730N-H	121.61	8.406		E730N-H	121.611	8.403				9e-06	2.3716e-08	0.00300395	E730	R717	0.00354422
	T731N-H	116.107	8.195		T731N-H	116.106	8.193				4e-06	2.3716e-08	0.00200592	T731	S718	0.00603454
	V732N-H	123.469	8.115		V732N-H	123.458	8.107				6.4e-05	2.86964e-06	0.00817739	V732	L719	0.00846664
															P720
															I721	0.00791583
															K722	0.00324312
															P723
															V724	0.00603154
															F725	0.013935
															E726	0.0170038
															K727	0.00488083
															R728	0.00488083
															N729	0.00330469
															E730	0.00300395
															T731	0.00200592
															V732	0.00817739
															A733

## Sheet: Fig. 4a
Fig. 4a	RNA CLIP in TbRAP1F2H+/- cells
Date of RNA CLIP	% of VSG2 in 12CA5 CLIP product	% of VSG2 in IgG CLIP product	Enrichment of VSG2 in TbRAP1 complex over IgG control
2019-02-09	8.78025e-06	9.42976e-05	10.7397
2019-02-24	7.59237e-06	8.799e-05	11.5893
2019-05-17	5.5358e-07	1.20007e-05	21.6784
2019-05-25	1.69347e-06	1.92844e-05	11.3875
2019-06-01	2.08062e-06	6.38775e-05	30.7011
2019-06-13	5.55067e-06	7.11966e-05	12.8267
2019-06-22	2.89816e-06	5.64431e-05	19.4755
2019-06-29	4.65179e-06	5.73261e-05	12.3234
2019-07-19	4.84595e-06	7.04809e-05	14.5443
2019-08-09	1.08955e-05	0.000211018	19.3674
2019-08-10	1.20278e-05	0.000126622	10.5275
2021-09-17	4.82948e-06	0.000164152	33.9895
2021-09-26	4.52872e-06	0.000128352	28.3418
2021-10-02	5.13973e-06	0.000167977	32.6821
2021-05-24	2.69479e-05	0.000261928	9.7198
2021-07-06	5.30649e-06	4.93918e-05	9.30782
2021-10-30	7.52614e-06	0.000148909	19.7856
	RNA CLIP in TbRAP1F/∆MybL cells
Date of RNA CLIP	% of VSG2 in 12CA5 CLIP product	% of VSG2 in IgG CLIP product	Enrichment of VSG2 in TbRAP1 complex over IgG control
2019-02-12	0.000122795	9.38922e-05	0.764627
2019-02-09	6.75826e-05	0.000151143	2.23641
2019-02-24	7.25829e-06	3.33388e-05	4.59321
2019-08-09	1.14321e-06	3.90997e-06	3.42016
2019-08-10	7.41482e-06	1.77112e-05	2.38862
2019-08-24	7.99997e-06	2.15307e-06	0.269135
	RNA CLIP in TbRAP1F/∆Myb cells
Date of RNA CLIP	% of VSG2 in 12CA5 CLIP product	% of VSG2 in IgG CLIP product	Enrichment of VSG2 in TbRAP1 complex over IgG control
2019-05-17	1.421e-06	2.3843e-06	1.6779
2019-05-25	2.91284e-06	3.0768e-06	1.05629
	RNA CLIP in TbRAP1F/∆DB cells
Date of RNA CLIP	% of VSG2 in 12CA5 CLIP product	% of VSG2 in IgG CLIP product	Enrichment of VSG2 in TbRAP1 complex over IgG control
2019-06-13	5.19783e-06	1.46067e-05	2.81016
2019-06-22	5.71203e-06	6.73185e-06	1.17854
2019-06-29	1.61827e-06	2.64107e-06	1.63203
	RNA CLIP in TbRAP1F/5A cells
2019-06-13	3.95889e-06	1.16849e-05	2.95155
2019-06-22	3.07196e-06	4.33727e-06	1.41189
2019-06-29	2.47562e-06	4.69499e-06	1.89649
	RNA CLIP in TbRAP1F/2FQ cells
2019-05-17	9.14165e-07	3.34256e-06	3.65641
2019-05-25	1.2537e-06	1.54816e-06	1.23488
2019-06-01	2.96149e-06	1.36044e-05	4.59377
2021-09-06	4.70024e-06	3.52201e-05	7.49325
2021-05-11	5.15274e-06	4.09489e-05	7.94701
2021-05-24	2.87144e-05	0.000150054	5.22573
2021-06-25	7.40929e-06	3.01843e-05	4.07385
	RNA CLIP in TbRAP1F/2FL cells
2021-08-27	4.62496e-05	0.000116504	2.51902
2021-05-11	1.1162e-05	0.000167776	15.031
2021-05-24	2.60016e-05	0.000267321	10.2809
2021-06-11	3.94197e-06	6.07727e-05	15.4168
2021-06-25	2.32221e-05	8.38215e-05	3.60955
2021-07-06	4.47473e-06	1.06266e-05	2.3748
	RNA CLIP in TbRAP1F/2FA cells
2021-08-27	4.5727e-05	0.000161765	3.53763
2021-10-02	1.18816e-05	9.52177e-05	8.01388
2021-10-09	1.38459e-05	0.000113885	8.22517
2021-10-22	1.29671e-05	9.87029e-05	7.61181
	RNA CLIP in TbRAP1F/2FA&5A cells
2021-08-27	5.67428e-05	0.00015013	2.64579
2021-09-06	6.86804e-06	1.60435e-05	2.33597
2021-10-02	7.60709e-06	4.89751e-05	6.43809
2021-10-02	6.50898e-06	5.3919e-05	8.28378
2021-11-06	7.41073e-06	6.3456e-05	8.56271
2021-11-06	3.87516e-06	3.7011e-05	9.55083

## Sheet: Fig. 4b
ChIP using 12CA5, IgG, and anti-TbTRF antibody		in TbRAP1F2H+/- and TbRAP1F/2FA&5A cells
	Enrichment of telomere DNA in ChIP product (%)
Antibody	TbRAP1F2H+/-	TbRAP1F/2FA&5A
IgG	0.065	0.052
	0.099	0.024
	0.009	0.035
		0.026
12CA5 (HA Ab)	0.947	0.229
	0.939	0.15
	0.5	0.047
		0.099
		0.143
anti TbTRF	1.173	1.279
	1.016	1.148
		0.759

## Sheet: Fig. 4c
ChIP using 12CA5, IgG, and anti-TbTRF antibody		in TbRAP1F2H+/- and TbRAP1F/2FQ cells
	Enrichment of telomere DNA in ChIP product (%)
Antibody	TbRAP1F2H+/-	TbRAP1F/2FQ
IgG	0.287	0.141
	0.202	0.1
	0.059	0.059
12CA5 (HA Ab)	0.818	0.602
	0.656	0.495
	0.638	0.601
anti TbTRF	1.33	1.304
	1.201	0.685
	0.929	0.895

## Sheet: Fig. 4d
ChIP using 12CA5, IgG, and anti-TbTRF antibody		in TbRAP1F2H+/- and TbRAP1F/2FL cells
	Enrichment of telomere DNA in ChIP product
Antibody	TbRAP1F2H+/-	TbRAP1F/2FL
IgG	0.00553673	0.00416684
	0.00542716	0.00614007
	0.0026943	0.00298526
	0.00264758	0.00313833
12CA5 (HA Ab)	0.0185439	0.0121362
	0.016318	0.015876
	0.0137287	0.0199504
	0.0125158	0.012361
	0.012016	0.0137418
anti TbTRF	0.0287355	0.0203603
	0.0297682	0.0230924
	0.0171588	0.0255689
		0.0181491
		0.0182582

## Sheet: Fig. 5b
qRT-PCR to determine changes in various genes upon induction of Cre in TbRAP1F/2FQ cells
	Genes	fold change in RNA levels	12 hrs post +Cre
	VSG2	0.944295	0.942444	0.802666
	VSG3	1.85991	1.70884	1.05207
	VSG6	0.989374	1.06447	0.972487
	VSG9	0.884803	0.881899	0.874773	1.52743	1.16948
	TbTERT	1.00669	1.04846	1.06261	1.02623
	tubulin	0.951552	1.02438	1.01586	1.00609
	Genes	fold change in RNA levels	18 hrs post +Cre
	VSG2	0.774344	0.734894
	VSG3	38.6868	33.7731	16.0338
	VSG6	2.61831	1.58249	1.58136
	VSG9	5.53297	11.9337	7.37087
	TbTERT	1.00877	1.10315
	tubulin	1.14716	1.14331
	Genes	fold change in RNA levels	24 hrs post +Cre
	VSG2	0.575179	0.582478
	VSG3	98.6002	101.825	54.5139
	VSG6	2.61831	3.82432	3.4353
	VSG9	18.0364	44.4495	26.5997
	TbTERT	0.960701	1.02189
	tubulin	1.09068	1.09879
	Genes	fold change in RNA levels	36 hrs post +Cre
	VSG2	0.473388	0.435746	0.525168	0.485683
	VSG3	443.547	588.057	243.37	198.542
	VSG6	22.4756	33.5595	11.2838
	VSG9	462.252	687.735
	TbTERT	1.25909	0.970631
	tubulin	0.899878	0.927223	0.994198	0.948951

## Sheet: Fig. 5c
qRT-PCR to determine changes in various genes upon induction of Cre in TbRAP1F/2FL cells
	Genes	fold change in RNA levels	12 hrs post +Cre
	VSG2	1.04298	0.905902	0.872157
	VSG3	0.898193	1.01667
	VSG6	1.41826	1.67151
	VSG9	1.41165	1.40794
	TbTERT	1.05271	1.13995	0.838861
	tubulin	0.977119	0.911032	0.922296
	Genes	fold change in RNA levels	18 hrs post +Cre
	VSG2	0.835125	0.793541	0.646002
	VSG3	2.95102	4.50541	2.53773
	VSG6	1.5551	1.7749	1.88848
	VSG9	1.5988	1.66609	1.36583
	TbTERT	1.01093	1.21091	0.936193
	tubulin	0.844385	0.940376	0.903869
	Genes	fold change in RNA levels	24 hrs post +Cre
	VSG2	0.721127	0.658714	0.665998
	VSG3	82.6939	83.9841	48.2486
	VSG6	6.52093	8.30518	7.44402
	VSG9	28.1632	25.9582	22.9392
	TbTERT	0.956726	1.26072	0.944076
	tubulin	0.893783	0.849558	0.934153
	Genes	fold change in RNA levels	48 hrs post +Cre
	VSG2	0.444727	0.445854	0.506731	0.538968	0.496953	0.496953
	VSG3	999.461	695.706
	VSG6	90.8948	107.556	183.713
	VSG9	372.458	491.043	503.382
	TbTERT	1.04999	1.00186	1.11274
	tubulin	0.977709	1.00763	1.33361	1.18027	1.00907	0.981845

## Sheet: Fig. 5d
qRT-PCR to determine changes in various genes upon induction of Cre in TbRAP1F/2FA cells
	Genes	fold change in RNA levels	12 hrs post +Cre
	VSG2	0.798759	0.799854	0.7806
	VSG3	13.2434	13.2124	11.1495
	VSG9	5.35213	4.61995	5.21286
	TbTERT	0.965571	0.925109	0.98187
	tubulin	0.9046	0.967421	0.979682
	Genes	fold change in RNA levels	18 hrs post +Cre
	VSG2	0.597238	0.561846	0.570458
	VSG3	149.669	144.312	131.047
	VSG9	101.168	86.0871	99.4703
	TbTERT	0.867509	0.951811	0.940409
	tubulin	0.942815	0.968502	0.97718
	Genes	fold change in RNA levels	24 hrs post +Cre
	VSG2	0.513093	0.519825	0.460367
	VSG3	359.248	366.903	293.729
	VSG9	264.411	225.62	237.859
	TbTERT	0.965445	1.00496	0.929421
	tubulin	0.968672	0.927873	0.947885
	Genes	fold change in RNA levels	36 hrs post +Cre
	VSG2	0.41717	0.38793	0.392619
	VSG3	495.306	509.58	391.796
	VSG9	408.365	351.692	385.222
	TbTERT	0.971751	1.02906	0.940271
	tubulin	1.03094	1.0226	1.02633

[truncated: 67 more sheets: Fig. 5e, Fig. 5f, Fig. 5g, Fig. 6a, Fig. 6b, Fig. 6c, Fig. 6d, Fig. 6e, Fig. 6f, Fig. 6g, Fig. 7a, Fig. 7b, Fig. 7c, Fig. 7d, Fig. 7e, Fig. 7f, Sup. Fig. 2d, Sup. Fig. 2f, Sup. Fig. 2g, Sup. Fig. 2h …]
